# Supplementary material for: A highly specific antibody against the core fucose of the N-glycan in IgG identifies the pulmonary diseases and its regulation by CCL2
Source: J Biol Chem. 2023 Oct 20;299(12):105365. doi: 10.1016/j.jbc.2023.105365 (PMC10663832; doi:10.1016/j.jbc.2023.105365)
Supplement: Supplementary Table S1 [file mmc2.xlsx]

## Sheet: Sheet1
	Supplementary Table S1
	Target gene	Gene ID	Upper primer	Lower primer
	FUT8	NM_178155.2	CACCCAGCGAACACTCATCT	ATGGAGGACGGGGATGAAGA
	MGAT3	NM_002409.4	GTTTGCAGAGTTGGCCTGTG	GGGCTTTCTGCCTCAGTCAT
	MGAT5	NM_002410.4	TGGGTGCATCCAAGGAGTTC	ACCGTGGTCTGCCCTAAAAG
	IL-6	NM_000600.5	CCTTCGGTCCAGTTGCCTT	GTTGTTTTCTGCCAGTGCCT
	IL-8	NM_000584.4	AGGTGCAGTTTTGCCAAGGA	TTCTCAGCCCTCTTCAAAAACTT
	IL-10	NM_000572.3	CAAAAGAAGGCATGCACAGCTC	ACTGGATCATCTCAGACAAGGC
	IL-21	NM_021803.4	ACACAGACTAACATGCCCTTCA	TGGGGAAATAATCCTGACTTTGC
	CCL2	NM_002982.4	CTTCATTCCCCAAGGGCTCG	GTCTTCGGAGTTTGGGTTTGC
	CXCL1	NM_001511.4	AACATGCCAGCCACTGTGAT	GCCCCTTTGTTCTAAGCCAG
	CXCL12	NM_199168.4	CTACAGATGCCCATGCCGAT	GTGGGTCTAGCGGAAAGTCC
	APRIL	NM_003808.3	GAACAGAGGCGTCTTCCTGG	CCAGGGGTTTTCCCTAGCAG
	IL6ST	NM_002184.4	GCCAGCCAACAGTAACTCCT	CACTGCCTTTGGGCTAGAGA
	CXCR2	NM_001557.4	AAAGTCCCAGGACAGACCTCA	TAAATCCTGACTGGGTCGCTG
	CCR2	NM_001123041.2	GGAGAGCAGAGAGTGGAAATGT	GCAGAAAGTGAAGGCGGAGA
	CCR4	NM_005508.5	GTGGCAAATGGGCCCTCTAA	TTGGAAAGCAGACCTTGGCT
	CCR5	NM_000579.4	AGGATGGGTCTGGTTTGCAG	TGCCTGTGGTTGCCTCATAG
	GAPDH	NM_002046.5	CTATAAATTGAGCCCGCAGCC	AACATGTAAACCATGTAGTTGAGGT
